# Supplementary material for: Transcriptional pausing at the translation start site operates as a critical checkpoint for riboswitch regulation
Source: Nat Commun. 2017 Jan 10;8:13892. doi: 10.1038/ncomms13892 (PMC5234074; doi:10.1038/ncomms13892)
Supplement: Supplementary Data 1 — Sequence alignment for the structure in Supplementary Figure 1. [file ncomms13892-s2.xls]

## Sheet: Information
SUPPLEMENTARY DATA
Explanation:
Abbreviation:
Abbreviation of each species stands for 3 first name of bacterial genus and and 3 first name of species. For example for Escherichia coli you can find Esc.col. The first number means the occurrence of these abbreviations and the second number means occurrence of each accession number:
Ex: Esc.col_11_1 stands for Escherichia coli with 11 occurrence of Esc.col and 1 it means that there is just one accession number of this bacteria.
Accession:
It stands for RefSeq accession number from NCBI like : NC_000913
Description:
It stands for bacteria name according to NCBI like Escherichia coli
Taxonomy:
It stands for bacteria taxonomy according to NCBI like
Bacteria; Proteobacteria; Betaproteobacteria; Burkholderiales; Comamonadaceae; Polaromonas
Start:
It stands for start of gene according to NCBI
End:
It stands for end of gene according to NCBI
Strand:
Strand of gene on the chromosome according to NCBI
E-value:
It stands for e-value of the hits from cmsearch of Infernal package based on Anti-P1 model
The result was sorted based on e-value from the smallest value to biggest values
Genes:
All the genes belong to the ThiC super family.
Alignments:
In the stockholm format alignments, the sequence shown starts with the beginning of the Anti-P1 structure and continues after it up to the end of the untranslated region and with the first five codons of the gene downstream of the riboswitch. The Anti-P1 stem is annotated at the top of the alignment.
Base pairs are highlighted with RALEE. Griffiths-Jones (2005) RALEE--RNA Alignment Editor in Emacs. Bioinformatics. 21(2), 257-259.

## Sheet: Accession|species|coordinates
Abbreviation	Accession	start	end	strand	taxonomy	Description	E-valu
Esc.col_10_1	NC_013654.1	4188354	4188600	-1	Escherichia coli SE15	Bacteria; Proteobacteria; Gammaproteobacteria; Enterobacteriales; Enterobacteriaceae; Escherichia	9.6e-43
Esc.col_13_1	NC_012947.1	4238090	4238337	1	Escherichia coli 'BL21-Gold(DE3)pLysS AG'	Bacteria; Proteobacteria; Gammaproteobacteria; Enterobacteriales; Enterobacteriaceae; Escherichia	9.6e-43
Esc.col_14_1	NC_017634.1	4247160	4247406	-1	Escherichia coli O83:H1 str. NRG 857C	Bacteria; Proteobacteria; Gammaproteobacteria; Enterobacteriales; Enterobacteriaceae; Escherichia; Escherichia coli	9.6e-43
Esc.col_15_1	NC_011993.1	4272102	4272348	-1	Escherichia coli LF82	Bacteria; Proteobacteria; Gammaproteobacteria; Enterobacteriales; Enterobacteriaceae; Escherichia	9.6e-43
Esc.col_19_1	NC_008253.1	4407002	4407248	-1	Escherichia coli 536	Bacteria; Proteobacteria; Gammaproteobacteria; Enterobacteriales; Enterobacteriaceae; Escherichia	9.6e-43
Esc.col_2_1	NC_017632.1	3452064	3452310	1	Escherichia coli UM146	Bacteria; Proteobacteria; Gammaproteobacteria; Enterobacteriales; Enterobacteriaceae; Escherichia	9.6e-43
Esc.col_20_1	NC_011742.1	4431165	4431411	-1	Escherichia coli S88	Bacteria; Proteobacteria; Gammaproteobacteria; Enterobacteriales; Enterobacteriaceae; Escherichia	9.6e-43
Esc.col_21_1	NC_010468.1	4436917	4437164	1	Escherichia coli ATCC 8739	Bacteria; Proteobacteria; Gammaproteobacteria; Enterobacteriales; Enterobacteriaceae; Escherichia; Escherichia coli	9.6e-43
Esc.col_24_1	NC_008563.1	4516623	4516869	-1	Escherichia coli APEC O1	Bacteria; Proteobacteria; Gammaproteobacteria; Enterobacteriales; Enterobacteriaceae; Escherichia	9.6e-43
Esc.col_25_1	NC_011601.1	4525440	4525686	-1	Escherichia coli O127:H6 str. E2348/69	Bacteria; Proteobacteria; Gammaproteobacteria; Enterobacteriales; Enterobacteriaceae; Escherichia; Escherichia coli	9.6e-43
Esc.col_27_1	NC_010498.1	4540616	4540862	-1	Escherichia coli SMS-3-5	Bacteria; Proteobacteria; Gammaproteobacteria; Enterobacteriales; Enterobacteriaceae; Escherichia	9.6e-43
Esc.col_28_1	NC_017652.1	4549132	4549366	-1	Escherichia coli str. 'clone D i14'	Bacteria; Proteobacteria; Gammaproteobacteria; Enterobacteriales; Enterobacteriaceae; Escherichia	9.6e-43
Esc.col_29_1	NC_017651.1	4549132	4549366	-1	Escherichia coli str. 'clone D i2'	Bacteria; Proteobacteria; Gammaproteobacteria; Enterobacteriales; Enterobacteriaceae; Escherichia	9.6e-43
Esc.col_3_1	NC_017644.1	3496955	3497201	1	Escherichia coli NA114	Bacteria; Proteobacteria; Gammaproteobacteria; Enterobacteriales; Enterobacteriaceae; Escherichia	9.6e-43
Esc.col_31_1	NC_011750.1	4581268	4581514	-1	Escherichia coli IAI39	Bacteria; Proteobacteria; Gammaproteobacteria; Enterobacteriales; Enterobacteriaceae; Escherichia	9.6e-43
Esc.col_33_1	NC_017631.1	4596056	4596302	-1	Escherichia coli ABU 83972	Bacteria; Proteobacteria; Gammaproteobacteria; Enterobacteriales; Enterobacteriaceae; Escherichia	9.6e-43
Esc.col_34_1	NC_017628.1	4596621	4596867	-1	Escherichia coli IHE3034	Bacteria; Proteobacteria; Gammaproteobacteria; Enterobacteriales; Enterobacteriaceae; Escherichia	9.6e-43
Esc.col_35_1	NC_017633.1	4618509	4618756	-1	Escherichia coli ETEC H10407	Bacteria; Proteobacteria; Gammaproteobacteria; Enterobacteriales; Enterobacteriaceae; Escherichia	9.6e-43
Esc.col_36_1	NC_011745.1	4655395	4655641	-1	Escherichia coli ED1a	Bacteria; Proteobacteria; Gammaproteobacteria; Enterobacteriales; Enterobacteriaceae; Escherichia	9.6e-43
Esc.col_37_1	NC_017626.1	4670358	4670605	-1	Escherichia coli 042	Bacteria; Proteobacteria; Gammaproteobacteria; Enterobacteriales; Enterobacteriaceae; Escherichia; Escherichia coli	9.6e-43
Esc.col_38_1	NC_011751.1	4685102	4685348	-1	Escherichia coli UMN026	Bacteria; Proteobacteria; Gammaproteobacteria; Enterobacteriales; Enterobacteriaceae; Escherichia	9.6e-43
Esc.col_4_1	NC_007946.1	3709991	3710225	1	Escherichia coli UTI89	Bacteria; Proteobacteria; Gammaproteobacteria; Enterobacteriales; Enterobacteriaceae; Escherichia	9.6e-43
Esc.col_40_1	NC_004431.1	4727304	4727538	-1	Escherichia coli CFT073	Bacteria; Proteobacteria; Gammaproteobacteria; Enterobacteriales; Enterobacteriaceae; Escherichia	9.6e-43
Esc.col_41_1	NC_017646.1	4775518	4775764	-1	Escherichia coli O7:K1 str. CE10	Bacteria; Proteobacteria; Gammaproteobacteria; Enterobacteriales; Enterobacteriaceae; Escherichia; Escherichia coli	9.6e-43
Esc.col_43_1	NC_013941.1	4892550	4892796	-1	Escherichia coli O55:H7 str. CB9615	Bacteria; Proteobacteria; Gammaproteobacteria; Enterobacteriales; Enterobacteriaceae; Escherichia; Escherichia coli	9.6e-43
Esc.col_45_1	NC_002695.1	5004910	5005156	-1	Escherichia coli O157:H7 str. Sakai	Bacteria; Proteobacteria; Gammaproteobacteria; Enterobacteriales; Enterobacteriaceae; Escherichia; Escherichia coli	9.6e-43
Esc.col_46_1	NC_013008.1	5064083	5064329	-1	Escherichia coli O157:H7 str. TW14359	Bacteria; Proteobacteria; Gammaproteobacteria; Enterobacteriales; Enterobacteriaceae; Escherichia; Escherichia coli	9.6e-43
Esc.col_47_1	NC_002655.2	5073656	5073902	-1	Escherichia coli O157:H7 str. EDL933	Bacteria; Proteobacteria; Gammaproteobacteria; Enterobacteriales; Enterobacteriaceae; Escherichia; Escherichia coli	9.6e-43
Esc.col_48_1	NC_011353.1	5108023	5108269	-1	Escherichia coli O157:H7 str. EC4115	Bacteria; Proteobacteria; Gammaproteobacteria; Enterobacteriales; Enterobacteriaceae; Escherichia; Escherichia coli	9.6e-43
Esc.col_6_1	NC_012892.2	4104130	4104377	-1	Escherichia coli BL21(DE3)	Bacteria; Proteobacteria; Gammaproteobacteria; Enterobacteriales; Enterobacteriaceae; Escherichia	9.6e-43
Esc.col_7_1	NC_012971.2	4104136	4104383	-1	Escherichia coli BL21(DE3)	Bacteria; Proteobacteria; Gammaproteobacteria; Enterobacteriales; Enterobacteriaceae; Escherichia	9.6e-43
Esc.col_9_1	NC_012967.1	4175696	4175943	-1	Escherichia coli B str. REL606	Bacteria; Proteobacteria; Gammaproteobacteria; Enterobacteriales; Enterobacteriaceae; Escherichia; Escherichia coli	9.6e-43
Esc.fer_1_1	NC_011740.1	3852865	3853111	1	Escherichia fergusonii ATCC 35469	Bacteria; Proteobacteria; Gammaproteobacteria; Enterobacteriales; Enterobacteriaceae; Escherichia	9.6e-43
Shi.boy_1_1	NC_007613.1	4054508	4054755	-1	Shigella boydii Sb227	Bacteria; Proteobacteria; Gammaproteobacteria; Enterobacteriales; Enterobacteriaceae; Shigella	9.6e-43
Shi.boy_2_1	NC_010658.1	4196941	4197188	-1	Shigella boydii CDC 3083-94	Bacteria; Proteobacteria; Gammaproteobacteria; Enterobacteriales; Enterobacteriaceae; Shigella	9.6e-43
Shi.dys_1_1	NC_007606.1	3461573	3461820	1	Shigella dysenteriae Sd197	Bacteria; Proteobacteria; Gammaproteobacteria; Enterobacteriales; Enterobacteriaceae; Shigella	9.6e-43
Shi.fle_1_1	NC_004741.1	3558054	3558301	1	Shigella flexneri 2a str. 2457T	Bacteria; Proteobacteria; Gammaproteobacteria; Enterobacteriales; Enterobacteriaceae; Shigella; Shigella flexneri	9.6e-43
Shi.fle_2_1	NC_008258.1	4186102	4186349	-1	Shigella flexneri 5 str. 8401	Bacteria; Proteobacteria; Gammaproteobacteria; Enterobacteriales; Enterobacteriaceae; Shigella; Shigella flexneri	9.6e-43
Shi.fle_3_1	NC_004337.2	4214918	4215165	-1	Shigella flexneri 2a str. 301	Bacteria; Proteobacteria; Gammaproteobacteria; Enterobacteriales; Enterobacteriaceae; Shigella; Shigella flexneri	9.6e-43
Shi.fle_4_1	NC_017328.1	4254577	4254824	-1	Shigella flexneri 2002017	Bacteria; Proteobacteria; Gammaproteobacteria; Enterobacteriales; Enterobacteriaceae; Shigella	9.6e-43
Shi.son_1_1	NC_007384.1	4414296	4414543	-1	Shigella sonnei Ss046	Bacteria; Proteobacteria; Gammaproteobacteria; Enterobacteriales; Enterobacteriaceae; Shigella	1.5e-42
Esc.col_1_1	NC_007779.1	3440350	3440596	1	Escherichia coli str. K-12 substr. W3110	Bacteria; Proteobacteria; Gammaproteobacteria; Enterobacteriales; Enterobacteriaceae; Escherichia; Escherichia coli	3.1e-42
Esc.col_11_1	NC_000913.3	4196085	4196331	-1	Escherichia coli str. K-12 substr. MG1655	Bacteria; Proteobacteria; Gammaproteobacteria; Enterobacteriales; Enterobacteriaceae; Escherichia; Escherichia coli	3.1e-42
Esc.col_12_1	NC_009800.1	4225667	4225913	-1	Escherichia coli HS	Bacteria; Proteobacteria; Gammaproteobacteria; Enterobacteriales; Enterobacteriaceae; Escherichia	3.1e-42
Esc.col_16_1	NC_011741.1	4285230	4285476	-1	Escherichia coli IAI1	Bacteria; Proteobacteria; Gammaproteobacteria; Enterobacteriales; Enterobacteriaceae; Escherichia	3.1e-42
Esc.col_17_1	NC_010473.1	4293804	4294050	-1	Escherichia coli str. K-12 substr. DH10B	Bacteria; Proteobacteria; Gammaproteobacteria; Enterobacteriales; Enterobacteriaceae; Escherichia; Escherichia coli	3.1e-42
Esc.col_18_1	NC_017625.1	4318139	4318385	1	Escherichia coli DH1	Bacteria; Proteobacteria; Gammaproteobacteria; Enterobacteriales; Enterobacteriaceae; Escherichia	3.1e-42
Esc.col_22_1	NC_017635.1	4459810	4460056	-1	Escherichia coli W	Bacteria; Proteobacteria; Gammaproteobacteria; Enterobacteriales; Enterobacteriaceae; Escherichia	3.1e-42
Esc.col_23_1	NC_011415.1	4465656	4465902	-1	Escherichia coli SE11	Bacteria; Proteobacteria; Gammaproteobacteria; Enterobacteriales; Enterobacteriaceae; Escherichia	3.1e-42
Esc.col_26_1	NC_009801.1	4533111	4533357	-1	Escherichia coli E24377A	Bacteria; Proteobacteria; Gammaproteobacteria; Enterobacteriales; Enterobacteriaceae; Escherichia; Escherichia coli	3.1e-42
Esc.col_30_1	NC_016902.1	4566187	4566433	1	Escherichia coli KO11FL	Bacteria; Proteobacteria; Gammaproteobacteria; Enterobacteriales; Enterobacteriaceae; Escherichia	3.1e-42
Esc.col_32_1	NC_011748.1	4585944	4586190	-1	Escherichia coli 55989	Bacteria; Proteobacteria; Gammaproteobacteria; Enterobacteriales; Enterobacteriaceae; Escherichia	3.1e-42
Esc.col_39_1	NC_017641.1	4714587	4714833	-1	Escherichia coli UMNK88	Bacteria; Proteobacteria; Gammaproteobacteria; Enterobacteriales; Enterobacteriaceae; Escherichia	3.1e-42
Esc.col_42_1	NC_013364.1	4883282	4883528	-1	Escherichia coli O111:H- str. 11128	Bacteria; Proteobacteria; Gammaproteobacteria; Enterobacteriales; Enterobacteriaceae; Escherichia; Escherichia coli	3.1e-42
Esc.col_44_1	NC_013353.1	4905633	4905879	-1	Escherichia coli O103:H2 str. 12009	Bacteria; Proteobacteria; Gammaproteobacteria; Enterobacteriales; Enterobacteriaceae; Escherichia; Escherichia coli	3.1e-42
Esc.col_49_1	NC_013361.1	5161595	5161841	-1	Escherichia coli O26:H11 str. 11368	Bacteria; Proteobacteria; Gammaproteobacteria; Enterobacteriales; Enterobacteriaceae; Escherichia; Escherichia coli	3.1e-42
Esc.col_5_1	NC_012759.1	4083788	4084034	-1	Escherichia coli BW2952	Bacteria; Proteobacteria; Gammaproteobacteria; Enterobacteriales; Enterobacteriaceae; Escherichia; Escherichia coli	3.1e-42
Esc.col_8_1	NC_017638.1	4175190	4175436	-1	Escherichia coli DH1	Bacteria; Proteobacteria; Gammaproteobacteria; Enterobacteriales; Enterobacteriaceae; Escherichia	3.1e-42
Ent.clo_2_1	NC_014121.1	256724	256981	-1	Enterobacter cloacae subsp. cloacae ATCC 13047	Bacteria; Proteobacteria; Gammaproteobacteria; Enterobacteriales; Enterobacteriaceae; Enterobacter; Enterobacter cloacae complex; Enterobacter cloacae	1.5e-40
Ent.clo_1_1	NC_021046.1	129765	130022	1	Enterobacter cloacae subsp. cloacae NCTC 9394	Bacteria; Proteobacteria; Gammaproteobacteria; Enterobacteriales; Enterobacteriaceae; Enterobacter; Enterobacter cloacae complex; Enterobacter cloacae	4e-40
Ent.sp._1_1	NC_009436.1	242048	242430	-1	Enterobacter sp. 638	Bacteria; Proteobacteria; Gammaproteobacteria; Enterobacteriales; Enterobacteriaceae	1.2e-39
Ent.lig_1_1	NC_014618.1	4493826	4494076	1	Enterobacter lignolyticus SCF1	Bacteria; Proteobacteria; Gammaproteobacteria; Enterobacteriales; Enterobacteriaceae; Enterobacter; Enterobacter cloacae complex	1.2e-38
Ent.asb_1_1	NC_015968.1	248465	248725	-1	Enterobacter asburiae LF7a	Bacteria; Proteobacteria; Gammaproteobacteria; Enterobacteriales; Enterobacteriaceae; Enterobacter; Enterobacter cloacae complex	1.5e-38
Ent.aer_1_1	NC_015663.1	1726545	1726825	-1	Enterobacter aerogenes KCTC 2190	Bacteria; Proteobacteria; Gammaproteobacteria; Enterobacteriales; Enterobacteriaceae; Enterobacter	5.6e-34
Cit.kos_1_1	NC_009792.1	2771264	2771523	1	Citrobacter koseri ATCC BAA-895	Bacteria; Proteobacteria; Gammaproteobacteria; Enterobacteriales; Enterobacteriaceae; Citrobacter	2.8e-33
Pan.ana_1_1	NC_013956.2	263536	263914	-1	Pantoea ananatis LMG 20103	Bacteria; Proteobacteria; Gammaproteobacteria; Enterobacteriales; Enterobacteriaceae; Pantoea	3.2e-32
Pan.ana_2_1	NC_017531.1	4047912	4048290	-1	Pantoea ananatis AJ13355	Bacteria; Proteobacteria; Gammaproteobacteria; Enterobacteriales; Enterobacteriaceae; Pantoea	4.4e-32
Pan.ana_3_1	NC_017554.1	4421856	4422234	1	Pantoea ananatis PA13	Bacteria; Proteobacteria; Gammaproteobacteria; Enterobacteriales; Enterobacteriaceae; Pantoea	4.4e-32
Pan.sp._1_1	NC_014837.1	258423	258703	-1	Pantoea sp. At-9b	Bacteria; Proteobacteria; Gammaproteobacteria; Enterobacteriales; Enterobacteriaceae	4.7e-32
Ser.ply_1_1	NC_015567.1	286417	286708	-1	Serratia plymuthica AS9	Bacteria; Proteobacteria; Gammaproteobacteria; Enterobacteriales; Enterobacteriaceae; Serratia	9.9e-32
Ser.sp._1_1	NC_015566.1	286412	286703	-1	Serratia sp. AS12	Bacteria; Proteobacteria; Gammaproteobacteria; Enterobacteriales; Enterobacteriaceae	9.9e-32
Ser.sp._2_1	NC_017573.1	286542	286833	-1	Serratia sp. AS13	Bacteria; Proteobacteria; Gammaproteobacteria; Enterobacteriales; Enterobacteriaceae	9.9e-32
Erw.bil_1_1	NC_014306.1	314485	314806	-1	Erwinia billingiae Eb661	Bacteria; Proteobacteria; Gammaproteobacteria; Enterobacteriales; Enterobacteriaceae; Erwinia	2.5e-31
Ser.pro_1_1	NC_009832.1	327618	327911	-1	Serratia proteamaculans 568	Bacteria; Proteobacteria; Gammaproteobacteria; Enterobacteriales; Enterobacteriaceae; Serratia	3.7e-31
Dic.dad_2_1	NC_014500.1	269590	269939	-1	Dickeya dadantii 3937	Bacteria; Proteobacteria; Gammaproteobacteria; Enterobacteriales; Enterobacteriaceae; Dickeya	4.6e-31
Dic.dad_3_1	NC_012880.1	4305356	4305839	-1	Dickeya dadantii Ech703	Bacteria; Proteobacteria; Gammaproteobacteria; Enterobacteriales; Enterobacteriaceae; Dickeya	9.6e-31
Cro.tur_1_1	NC_013282.2	343783	344075	-1	Cronobacter turicensis z3032	Bacteria; Proteobacteria; Gammaproteobacteria; Enterobacteriales; Enterobacteriaceae; Cronobacter	2.4e-30
Cro.sak_1_1	NC_009778.1	3617879	3618171	1	Cronobacter sakazakii ATCC BAA-894	Bacteria; Proteobacteria; Gammaproteobacteria; Enterobacteriales; Enterobacteriaceae; Cronobacter	2.8e-30

## Sheet: Alignement(stockholm)
# STOCKHOLM 1.0
#=GF AU Infernal 1.0
#=GF this file contains hits with the best E-values; the hits have the best E-values (less than 10E-30)
Ent.clo_1_1 UUCUUGUCGGAGUGCCCAgugu.................gaaagCACGGGCUGAGACCGUUAAUUCGGGAUCCGCGGAACCUGAUCAGGUUAAUACCUGCGAAGGGAACAAGAGUCACACUGCU-GUU.................................................GUAUC.GCCCCUGA..GGU.GAU....................CU.UCuC.UUGCUU.CAUCC.GUCGUCU.GACAAGCCA--UGUCCUUCACAUCUGGAAUGAGCUAUGUCUACAACAAAAC
Ent.sp._1_1 UUCUUGUCGGAGUGCCCAgugcg................uaagc--CGGGCUGAGACCGUUAAUUCGGGAUCCGCGGAACCUGAUCAGGCUAAUACCUGCGAAGGGAACAAGAGUCAAUCUGCU-GUU.................................................GUAUC.GCCUCU-G..GGC.GAU....................CA.CCuC.UUGCUU.CAUCC.GUCGUCU.GACAAGCCACUUCCUUUACUAUUUUGGAAUGAGCUAUGUCUGCAAAAUUGA
Ent.asb_1_1 UUCUUGUCGGAGUGCCCAgcguuug............caaaaac-GCGGGCUGAGACCGUUAAUUCGGGAUCCGCGGAACCUGAUCAGGCUAAUACCUGCGAAGGGAACAAGAGUCACACUGCU-GUU.................................................GUAUC.GCCCCA-G..GGC.GAU....................CU.CCuC.UUGCUU.CAUCC.GUCGUCU.GACAAGCCA--UGUCCUUCACUUUUGGAAUGAGCUAUGUCUACCACUAAAC
Ent.clo_2_1 UUCUUGUCGGAGUGCCCAgugu.................gcaagCACGGGCUGAGACCGUUAAUUCGGGAUCCGCGGAACCUGAUCAGGCUAAUACCUGCGAAGGGAACAAGAGUCACACUGCU-GUU.................................................GUAUC.GCCCCCAG..GGC.GAU....................CC.UCuC.UUGCUU.CAUCC.GUCGUCU.GACAAGCCA--UGUCCUUCACUUUUGGAAUGAGCUAUGUCUACAACAAAAC
Pan.sp._1_1 UUCUUGUCGGAGUGCCCA..........................UUUGGGCUGAGACCGUUAAUUCGGGAUCCGCGGAACCUGAUCAGGUUAGUACCUGCGAAGGGAACAAGAGUAAA------UAUC.................................................ACAGCcGGCACCUG.cGCC.---...................gUU.UCuG.UUACUC.CUUCC.GGACUCCgGACAAGCAACUUCCAUCAUUUACAGGAAACUUGCUAUGUCUGUUGCAAAAA
Pan.ana_1_1 AUCUUGUCGGAGUGCCUA..........................--AGGGCUGAGACCGUUAAUUCGGGAUCCGCGGAACCUGAUCAGGUUAGAACCUGCGAAGGGAACAAGAGUAAAUUUAUACGGU.................................................A--CG.CCACCGAA..UGG.UGUcag..............cagUG.CC.G.UUACUC.CUUCC.GAACUCCgGACAAGCAACCUUCCCUCUUACUGGAAUAUUGCUAUGUCUACUGCUAAAA
Dic.dad_2_1 AUCUUGUCGGAGUGCCCAacaagccu..........uauggcgc-GUGGGCUGAGACCGUUAAUUCGGGAUCCGCGGAACCUGAUCAGGUUAAGACCUGCGAAGGGAACAAGAGUAAUUAUAUU----gccagccccaggcgcaacgcucacguugucgccgcaaccgcaaggcucc---AC.GCCACAUU..GCC.GUUgccaacgg...gucagcaucCA.GC.CaUUACUC.CCUCC.GAGCUCCaGACAAGCAAUUUUUCCUUUAAUGAACAGGAAUUUGCUAUGUCUACAGAAUCAAAGUUGUCUACAGAACCGA
Ser.sp._1_1 AUCUUGUCGGAGUGCCUAgcgcugauuugc.ucaucaaauuggc--CAGGCUGAGACCGUUAAUUCGGGAUCCGCGGAACCUGAUCGGGUUAAUACCCGCGAAGGGAACAAGAGUAAUCUAUC-----gccacuggcagggc....................uucccgaacggggauACUCC.GCCUUGCC..GGC.CAG....................UA.UC.A.UUACUC.CCUCC.GAGCUCCaGACAAGCAAUUUUCCCCACUCAUUACACUGGUAGGAAUUUGCUAUGUCUAACGUUAAAA
Ser.ply_1_1 AUCUUGUCGGAGUGCCUAgcgcugauuugc.ucaucaaauuggc--CAGGCUGAGACCGUUAAUUCGGGAUCCGCGGAACCUGAUCGGGUUAAUACCCGCGAAGGGAACAAGAGUAAUCUAUC-----gccacuggcagggc....................uucccgaacggggauACUCC.GCCUUGCC..GGC.CAG....................UA.UC.A.UUACUC.CCUCC.GAGCUCCaGACAAGCAAUUUUCCCCACUCAUUACACUGGUAGGAAUUUGCUAUGUCUAACGUUAAAA
Ser.sp._2_1 AUCUUGUCGGAGUGCCUAgcgcugauuugc.ucaucaaauuggc--CAGGCUGAGACCGUUAAUUCGGGAUCCGCGGAACCUGAUCGGGUUAAUACCCGCGAAGGGAACAAGAGUAAUCUAUC-----gccacuggcagggc....................uucccgaacggggauACUCC.GCCUUGCC..GGC.CAG....................UA.UC.A.UUACUC.CCUCC.GAGCUCCaGACAAGCAAUUUUCCCCACUCAUUACACUGGUAGGAAUUUGCUAUGUCUAACGUUAAAA
Erw.bil_1_1 UUCUUGUCGGAGUGCCCU..........................UAGGGGCUGAGACCGUUAAUUCGGGAUCCGCGGAACCUGAUCAGGUUAGUACCUGCGAAGGGAACAAGAGUAAAUCUUCA--GU.................................................--GAC.GGUGUGGA..UCC.GACcauuuu........cacaccCU.GCgC.UUACU-.CCUCC.GAACUCCaGGCAAGCAAAUUCCCUUUUUUCAGGAACGAGCUAUGUCUACCCGUGAUA
Ser.pro_1_1 AUCUUGUCGGAGUGCCUAgcgccugauuuguucaucaaauuggc--CAGGCUGAGACCGUUAAUUCGGGAUCCGCGGAACCUGAUCGGGUUAAUACCCGCGAAGGGAACAAGAGUAAUCUAUC-----gccacaggcag...........................gugaccccgau---UU.GGGAUAAU..CCC.GCUuugcc.........ggccagCA.UC.A.UUACUC.CCUCC.GAGCUCCaGACAAGCAACUUUCCCAACCCAACACACUGGUAGGAACUUGCUAUGUCUAACGUUAACA
Cro.tur_1_1 AUCUUGUCGGAGUGCCCAgugc.................gcgagCACGGGCUGAGACCGUUAAUUCGGGAUCCGCGGAACCUGAUCAGGUUAAUACCUGCGAAGGGAACAAGAGUAAUUCCAAUUUGCcccgcucagggugc.....................uguuucgcccugag---AC.CCUCUC-C..AGG.GUGcgcgg.........gcgcaCG.C-..CaUUACU-.CCUCC.GUUGUUCuGACAAGCCA--CUUCCUGACCGUUAACUGGAAUGCGCUAUGUCUGUAUCAAACA
Ent.aer_1_1 AUCUUGUCGGAGUGCCUAuuuuccacgcga..acgcugaaguggAAAAGGCUGAGACCGUUUAUUCGGGAUCCGCGGAACCUGAUCAGGCUAAUACCUGCGAAGGGAACAAGAGUAAA-CUGCUGGUC.................................................GCACCuGCCCGUUCcgGGCuGGUc..................gCA.UCuG.UUACUC.CAUCC.GUCGUCU.GACAAGCCAUCUCCUUUUUUUGUAACUGGAAUGCGCUAUGUCUACUACCAAAC
Cit.kos_1_1 AUCUUGUCGGAGUGCCGUgugu.................gaaaaCACAGGCUGAGACCGUUAAUUCGGGAUCCGCGGAACCUGAUCAGGCUAAUACCUGCGAAGGGAACAAGAGUAAACUGCUUUAUG.................................................CGUCA.ACCUGUAC..GG-.-GCaac..............gcgCA.UC.CaUUACUC.CAUCC.GUCGUCU.GACAAGCCACGUCCUUCACUUUUUGGAAUGAGCUAUGUCUGCAACAAAAU
Esc.col_1_1 UUCUUGUCGGAGUGCCUU..........................AACUGGCUGAGACCGUUUAUUCGGGAUCCGCGGAACCUGAUCAGGCUAAUACCUGCGAAGGGAACAAGAGUUAAUCUGCU-AUC.................................................GCAUC.GCCCCUGC..GGC.GAU....................CG.UCuC.UUGCUU.CAUCC.GUCGUCU.GACAAGCCACGUCCUUAACUUUUUGGAAUGAGCUAUGUCUGCAACAAAAC
Esc.col_2_1 UUCUUGUCGGAGUGCCUU..........................AACUGGCUGAGACCGUUUAUUCGGGAUCCGCGGAACCUGAUCAGGCUAAUACCUGCGAAGGGAACAAGAGUUAAUCUGCU-AUC.................................................GCAUC.GCCUUUGC..GGC.GAU....................CG.UCuC.UUGCUU.CAUCC.GUCGUCU.GACAAGCCACGUCCUUAACUUUUUGGAACGAGCUAUGUCUGCAACAAAAC
Shi.dys_1_1 UUCUUGUCGGAGUGCCUU..........................AACUGGCUGAGACCGUUUAUUCGGGAUCCGCGGAACCUGAUCAGGCUAAUACCUGCGAAGGGAACAAGAGUUAAUCUGCU-AUC.................................................GCAUC.GCCUUUGC..GGC.GAU....................CG.UCuC.UUGCUU.CAUCC.GUCGUCU.GACAAGCCACGUCCUUAACUUUUUGGAAUGAGCUAUGUCUGCAACAAAAC
Esc.col_3_1 UUCUUGUCGGAGUGCCUU..........................AACUGGCUGAGACCGUUUAUUCGGGAUCCGCGGAACCUGAUCAGGCUAAUACCUGCGAAGGGAACAAGAGUUAAUCUGCU-AUC.................................................GCAUC.GCCUUUGC..GGC.GAU....................CG.UCuC.UUGCUU.CAUCC.GUCGUCU.GACAAGCCACGUCCUUAACUUUUUGGAAUGAGCUAUGUCUGCAACAAAAC
Shi.fle_1_1 UUCUUGUCGGAGUGCCUU..........................AACUGGCUGAGACCGUUUAUUCGGGAUCCGCGGAACCUGAUCAGGCUAAUACCUGCGAAGGGAACAAGAGUUAAUCUGCU-AUC.................................................GCAUC.GCCUUUGC..GGC.GAU....................CG.UCuC.UUGCUU.CAUCC.GUCGUCU.GACAAGCCACGUCCUUAACUUUUUGGAAUGAGCUAUGUCUGCAACAAAAC
Cro.sak_1_1 AUCUUGUCGGAGUGCCCAgugc.................gacagCACGGGCUGAGACCGUUAAUUCGGGAUCCGCGGAACCUGAUCAGGUUAAUACCUGCGAAGGGAACAAGAGUAAUUCCAUUUUGCcccgcucagggugucguu............ucgcccugaugcccuguuaAGGGU.GCC----C.gGGC.GCA....................CG.CC.A.UUACU-.CCUCC.GUUGUUCuGACAAGCCA--CUUCCUGACCGUUAACUGGAAUGCGCUAUGUCUGUAUCAAAAA
Esc.col_4_1 UUCUUGUCGGAGUGCCUU..........................AACUGGCUGAGACCGUUUAUUCGGGAUCCGCGGAACCUGAUCAGGCUAAUACCUGCGAAGGGAACAAGAGUUAAUCUGCU-AUC.................................................GCAUC.GCCUUUGC..GGC.GAU....................CG.UCuC.UUGCUU.CAUCC.GUCGUCU.GACAAGCCACGUCCUUAACUUUUUGGAACGAGCUAUGU
Esc.fer_1_1 UUCUUGUCGGAGUGCCUU..........................AACUGGCUGAGACCGUUUAUUCGGGAUCCGCGGAACCUGAUCAGGCUAAUACCUGCGAAGGGAACAAGAGUUAAUCUGCU-AUC.................................................GCAUC.GCCUUUGC..GGC.GAU....................CG.UCuC.UUGCUU.CAUCC.GUCGUCU.GACAAGCCACGUCCUUAACUUUUUGGAAUGAGCUAUGUCUGCAACAAAAC
Pan.ana_2_1 AUCUUGUCGGAGUGCCUA..........................--AGGGCUGAGACCGUUAAUUCGGGAUCCGCGGAACCUGAUCAGGUUAGAACCUGCGAAGGGAACAAGAGUAAAUUUAUACGGU.................................................A--CG.CCACCGAA..UGG.UGUcag..............cagUG.CC.G.UUACUC.CUUCC.GAACUCCgGACAAGCAACCUUCCCUCUUACUGGAAUAUUGCUAUGUCUACUGCUAAAA
Shi.boy_1_1 UUCUUGUCGGAGUGCCUU..........................AACUGGCUGAGACCGUUUAUUCGGGAUCCGCGGAACCUGAUCAGGCUAAUACCUGCGAAGGGAACAAGAGUUAAUCUGCU-AUC.................................................GCAUC.GCCUUUGC..GGC.GAU....................CG.UCuC.UUGCUU.CAUCC.GUCGUCU.GACAAGCCACGUCCUUAACUUUUUGGAAUGAGCUAUGUCUGCAACAAAAC
Esc.col_5_1 UUCUUGUCGGAGUGCCUU..........................AACUGGCUGAGACCGUUUAUUCGGGAUCCGCGGAACCUGAUCAGGCUAAUACCUGCGAAGGGAACAAGAGUUAAUCUGCU-AUC.................................................GCAUC.GCCCCUGC..GGC.GAU....................CG.UCuC.UUGCUU.CAUCC.GUCGUCU.GACAAGCCACGUCCUUAACUUUUUGGAAUGAGCUAUGUCUGCAACAAAAC
Esc.col_6_1 UUCUUGUCGGAGUGCCUU..........................AACUGGCUGAGACCGUUUAUUCGGGAUCCGCGGAACCUGAUCAGGCUAAUACCUGCGAAGGGAACAAGAGUUAAUCUGCU-AUC.................................................GCAUC.GCCUUUGC..GGC.GAU....................CG.UCuC.UUGCUU.CAUCC.GUCGUCU.GACAAGCCACGUCCUUAACUUUUUGGAAUGAGCUAUGUCUGCAACAAAAC
Esc.col_7_1 UUCUUGUCGGAGUGCCUU..........................AACUGGCUGAGACCGUUUAUUCGGGAUCCGCGGAACCUGAUCAGGCUAAUACCUGCGAAGGGAACAAGAGUUAAUCUGCU-AUC.................................................GCAUC.GCCUUUGC..GGC.GAU....................CG.UCuC.UUGCUU.CAUCC.GUCGUCU.GACAAGCCACGUCCUUAACUUUUUGGAAUGAGCUAUGUCUGCAACAAAAC
Esc.col_8_1 UUCUUGUCGGAGUGCCUU..........................AACUGGCUGAGACCGUUUAUUCGGGAUCCGCGGAACCUGAUCAGGCUAAUACCUGCGAAGGGAACAAGAGUUAAUCUGCU-AUC.................................................GCAUC.GCCCCUGC..GGC.GAU....................CG.UCuC.UUGCUU.CAUCC.GUCGUCU.GACAAGCCACGUCCUUAACUUUUUGGAAUGAGCUAUGUCUGCAACAAAAC
Esc.col_9_1 UUCUUGUCGGAGUGCCUU..........................AACUGGCUGAGACCGUUUAUUCGGGAUCCGCGGAACCUGAUCAGGCUAAUACCUGCGAAGGGAACAAGAGUUAAUCUGCU-AUC.................................................GCAUC.GCCUUUGC..GGC.GAU....................CG.UCuC.UUGCUU.CAUCC.GUCGUCU.GACAAGCCACGUCCUUAACUUUUUGGAAUGAGCUAUGUCUGCAACAAAAC
Shi.fle_2_1 UUCUUGUCGGAGUGCCUU..........................AACUGGCUGAGACCGUUUAUUCGGGAUCCGCGGAACCUGAUCAGGCUAAUACCUGCGAAGGGAACAAGAGUUAAUCUGCU-AUC.................................................GCAUC.GCCUUUGC..GGC.GAU....................CG.UCuC.UUGCUU.CAUCC.GUCGUCU.GACAAGCCACGUCCUUAACUUUUUGGAAUGAGCUAUGUCUGCAACAAAAC
Esc.col_10_1 UUCUUGUCGGAGUGCCUU..........................AACUGGCUGAGACCGUUUAUUCGGGAUCCGCGGAACCUGAUCAGGCUAAUACCUGCGAAGGGAACAAGAGUUAAUCUGCU-AUC.................................................GCAUC.GCCUUUGC..GGC.GAU....................CG.UCuC.UUGCUU.CAUCC.GUCGUCU.GACAAGCCACGUCCUUAACUUUUUGGAAUGAGCUAUGUCUGCAACAAAAC
Esc.col_11_1 UUCUUGUCGGAGUGCCUU..........................AACUGGCUGAGACCGUUUAUUCGGGAUCCGCGGAACCUGAUCAGGCUAAUACCUGCGAAGGGAACAAGAGUUAAUCUGCU-AUC.................................................GCAUC.GCCCCUGC..GGC.GAU....................CG.UCuC.UUGCUU.CAUCC.GUCGUCU.GACAAGCCACGUCCUUAACUUUUUGGAAUGAGCUAUGUCUGCAACAAAAC
Shi.boy_2_1 UUCUUGUCGGAGUGCCUU..........................AACUGGCUGAGACCGUUUAUUCGGGAUCCGCGGAACCUGAUCAGGCUAAUACCUGCGAAGGGAACAAGAGUUAAUCUGCU-AUC.................................................GCAUC.GCCUUUGC..GGC.GAU....................CG.UCuC.UUGCUU.CAUCC.GUCGUCU.GACAAGCCACGUCCUUAACUUUUUGGAAUGAGCUAUGUCUGCAACAAAAC
Shi.fle_3_1 UUCUUGUCGGAGUGCCUU..........................AACUGGCUGAGACCGUUUAUUCGGGAUCCGCGGAACCUGAUCAGGCUAAUACCUGCGAAGGGAACAAGAGUUAAUCUGCU-AUC.................................................GCAUC.GCCUUUGC..GGC.GAU....................CG.UCuC.UUGCUU.CAUCC.GUCGUCU.GACAAGCCACGUCCUUAACUUUUUGGAAUGAGCUAUGUCUGCAACAAAAC
Esc.col_12_1 UUCUUGUCGGAGUGCCUU..........................AACUGGCUGAGACCGUUUAUUCGGGAUCCGCGGAACCUGAUCAGGCUAAUACCUGCGAAGGGAACAAGAGUUAAUCUGCU-AUC.................................................GCAUC.GCCCCUGC..GGC.GAU....................CG.UCuC.UUGCUU.CAUCC.GUCGUCU.GACAAGCCACGUCCUUAACUUUUUGGAAUGAGCUAUGUCUGCAACAAAAC
Esc.col_13_1 UUCUUGUCGGAGUGCCUU..........................AACUGGCUGAGACCGUUUAUUCGGGAUCCGCGGAACCUGAUCAGGCUAAUACCUGCGAAGGGAACAAGAGUUAAUCUGCU-AUC.................................................GCAUC.GCCUUUGC..GGC.GAU....................CG.UCuC.UUGCUU.CAUCC.GUCGUCU.GACAAGCCACGUCCUUAACUUUUUGGAAUGAGCUAUGUCUGCAACAAAAC
Esc.col_14_1 UUCUUGUCGGAGUGCCUU..........................AACUGGCUGAGACCGUUUAUUCGGGAUCCGCGGAACCUGAUCAGGCUAAUACCUGCGAAGGGAACAAGAGUUAAUCUGCU-AUC.................................................GCAUC.GCCUUUGC..GGC.GAU....................CG.UCuC.UUGCUU.CAUCC.GUCGUCU.GACAAGCCACGUCCUUAACUUUUUGGAAUGAGCUAUGUCUGCAACAAAAC
Shi.fle_4_1 UUCUUGUCGGAGUGCCUU..........................AACUGGCUGAGACCGUUUAUUCGGGAUCCGCGGAACCUGAUCAGGCUAAUACCUGCGAAGGGAACAAGAGUUAAUCUGCU-AUC.................................................GCAUC.GCCUUUGC..GGC.GAU....................CG.UCuC.UUGCUU.CAUCC.GUCGUCU.GACAAGCCACGUCCUUAACUUUUUGGAAUGAGCUAUGUCUGCAACAAAAC
Esc.col_15_1 UUCUUGUCGGAGUGCCUU..........................AACUGGCUGAGACCGUUUAUUCGGGAUCCGCGGAACCUGAUCAGGCUAAUACCUGCGAAGGGAACAAGAGUUAAUCUGCU-AUC.................................................GCAUC.GCCUUUGC..GGC.GAU....................CG.UCuC.UUGCUU.CAUCC.GUCGUCU.GACAAGCCACGUCCUUAACUUUUUGGAAUGAGCUAUGUCUGCAACAAAAC
Esc.col_16_1 UUCUUGUCGGAGUGCCUU..........................AACUGGCUGAGACCGUUUAUUCGGGAUCCGCGGAACCUGAUCAGGCUAAUACCUGCGAAGGGAACAAGAGUUAAUCUGCU-AUC.................................................GCAUC.GCCCCUGC..GGC.GAU....................CG.UCuC.UUGCUU.CAUCC.GUCGUCU.GACAAGCCACGUCCUUAACUUUUUGGAAUGAGCUAUGUCUGCAACAAAAC
Esc.col_17_1 UUCUUGUCGGAGUGCCUU..........................AACUGGCUGAGACCGUUUAUUCGGGAUCCGCGGAACCUGAUCAGGCUAAUACCUGCGAAGGGAACAAGAGUUAAUCUGCU-AUC.................................................GCAUC.GCCCCUGC..GGC.GAU....................CG.UCuC.UUGCUU.CAUCC.GUCGUCU.GACAAGCCACGUCCUUAACUUUUUGGAAUGAGCUAUGUCUGCAACAAAAC
Esc.col_18_1 UUCUUGUCGGAGUGCCUU..........................AACUGGCUGAGACCGUUUAUUCGGGAUCCGCGGAACCUGAUCAGGCUAAUACCUGCGAAGGGAACAAGAGUUAAUCUGCU-AUC.................................................GCAUC.GCCCCUGC..GGC.GAU....................CG.UCuC.UUGCUU.CAUCC.GUCGUCU.GACAAGCCACGUCCUUAACUUUUUGGAAUGAGCUAUGUCUGCAACAAAAC
Esc.col_19_1 UUCUUGUCGGAGUGCCUU..........................AACUGGCUGAGACCGUUUAUUCGGGAUCCGCGGAACCUGAUCAGGCUAAUACCUGCGAAGGGAACAAGAGUUAAUCUGCU-AUC.................................................GCAUC.GCCUUUGC..GGC.GAU....................CG.UCuC.UUGCUU.CAUCC.GUCGUCU.GACAAGCCACGUCCUUAACUUUUUGGAACGAGCUAUGUCUGCAACAAAAC
Shi.son_1_1 UUCUUGUCGGAGUGCCUU..........................AACUGGCUGAGACCGUUUAUUCGGGAUCCGCGGAACCUGAUCAGGCUAAUACCUGCGAAGGGAACAAGAGUUAAUCUGCU-AUC.................................................GCAUC.GCCUUUGC..GGC.GAU....................CG.UCuC.UUGCUU.CAUCC.GUCGUCU.GACAAGCCACGUCCUUGACUUUUUGGAAUGAGCUAUGUCUGCAACAAAAC
Pan.ana_3_1 AUCUUGUCGGAGUGCCUA..........................--AGGGCUGAGACCGUUAAUUCGGGAUCCGCGGAACCUGAUCAGGUUAGAACCUGCGAAGGGAACAAGAGUAAAUUUAUACGGU.................................................A--CG.CCACCGAA..UGG.UGUcag..............cagUG.CC.G.UUACUC.CUUCC.GAACUCCgGACAAGCAACCUUCCCUCUUACUGGAAUAUUGCUAUGUCUACUGCUAAAA
Esc.col_20_1 UUCUUGUCGGAGUGCCUU..........................AACUGGCUGAGACCGUUUAUUCGGGAUCCGCGGAACCUGAUCAGGCUAAUACCUGCGAAGGGAACAAGAGUUAAUCUGCU-AUC.................................................GCAUC.GCCUUUGC..GGC.GAU....................CG.UCuC.UUGCUU.CAUCC.GUCGUCU.GACAAGCCACGUCCUUAACUUUUUGGAACGAGCUAUGUCUGCAACAAAAC
Esc.col_21_1 UUCUUGUCGGAGUGCCUU..........................AACUGGCUGAGACCGUUUAUUCGGGAUCCGCGGAACCUGAUCAGGCUAAUACCUGCGAAGGGAACAAGAGUUAAUCUGCU-AUC.................................................GCAUC.GCCUUUGC..GGC.GAU....................CG.UCuC.UUGCUU.CAUCC.GUCGUCU.GACAAGCCACGUCCUUAACUUUUUGGAAUGAGCUAUGUCUGCAACAAAAC
Esc.col_22_1 UUCUUGUCGGAGUGCCUU..........................AACUGGCUGAGACCGUUUAUUCGGGAUCCGCGGAACCUGAUCAGGCUAAUACCUGCGAAGGGAACAAGAGUUAAUCUGCU-AUC.................................................GCAUC.GCCCCUGC..GGC.GAU....................CG.UCuC.UUGCUU.CAUCC.GUCGUCU.GACAAGCCACGUCCUUAACUUUUUGGAAUGAGCUAUGUCUGCAACAAAAC
Esc.col_23_1 UUCUUGUCGGAGUGCCUU..........................AACUGGCUGAGACCGUUUAUUCGGGAUCCGCGGAACCUGAUCAGGCUAAUACCUGCGAAGGGAACAAGAGUUAAUCUGCU-AUC.................................................GCAUC.GCCCCUGC..GGC.GAU....................CG.UCuC.UUGCUU.CAUCC.GUCGUCU.GACAAGCCACGUCCUUAACUUUUUGGAAUGAGCUAUGUCUGCAACAAAAC
Ent.lig_1_1 AUCUUGUCGGAGUGCCCA..........................GUUGGGCUGAGACCGUUUAUUCGGGAUCCGCGGAACCUGAUCAGGCUAAUACCUGCGAAGGGAACAAGAGUAACACUGCU-GCU.................................................GUAUC.GCCUUC-U..GGC.GAUc..................uCG.CCuC.UUGCUU.CAUCC.GUCGUCU.GACAAGCCACGUCCUUACUUUCUGGAAUGAGCUAUGUCUGCACAAAAAC
Esc.col_24_1 UUCUUGUCGGAGUGCCUU..........................AACUGGCUGAGACCGUUUAUUCGGGAUCCGCGGAACCUGAUCAGGCUAAUACCUGCGAAGGGAACAAGAGUUAAUCUGCU-AUC.................................................GCAUC.GCCUUUGC..GGC.GAU....................CG.UCuC.UUGCUU.CAUCC.GUCGUCU.GACAAGCCACGUCCUUAACUUUUUGGAACGAGCUAUGUCUGCAACAAAAC
Esc.col_25_1 UUCUUGUCGGAGUGCCUU..........................AACUGGCUGAGACCGUUUAUUCGGGAUCCGCGGAACCUGAUCAGGCUAAUACCUGCGAAGGGAACAAGAGUUAAUCUGCU-AUC.................................................GCAUC.GCCUUUGC..GGC.GAU....................CG.UCuC.UUGCUU.CAUCC.GUCGUCU.GACAAGCCACGUCCUUAACUUUUUGGAAUGAGCUAUGUCUGCAACAAAAC
Esc.col_26_1 UUCUUGUCGGAGUGCCUU..........................AACUGGCUGAGACCGUUUAUUCGGGAUCCGCGGAACCUGAUCAGGCUAAUACCUGCGAAGGGAACAAGAGUUAAUCUGCU-AUC.................................................GCAUC.GCCCCUGC..GGC.GAU....................CG.UCuC.UUGCUU.CAUCC.GUCGUCU.GACAAGCCACGUCCUUAACUUUUUGGAAUGAGCUAUGUCUGCAACAAAAC
Esc.col_27_1 UUCUUGUCGGAGUGCCUU..........................AACUGGCUGAGACCGUUUAUUCGGGAUCCGCGGAACCUGAUCAGGCUAAUACCUGCGAAGGGAACAAGAGUUAAUCUGCU-AUC.................................................GCAUC.GCCUUUGC..GGC.GAU....................CG.UCuC.UUGCUU.CAUCC.GUCGUCU.GACAAGCCACGUCCUUAACUUUUUGGAAUGAGCUAUGUCUGCAACAAAAC
Esc.col_28_1 UUCUUGUCGGAGUGCCUU..........................AACUGGCUGAGACCGUUUAUUCGGGAUCCGCGGAACCUGAUCAGGCUAAUACCUGCGAAGGGAACAAGAGUUAAUCUGCU-AUC.................................................GCAUC.GCCUUUGC..GGC.GAU....................CG.UCuC.UUGCUU.CAUCC.GUCGUCU.GACAAGCCACGUCCUUAACUUUUUGGAACGAGCUAUGU
Esc.col_29_1 UUCUUGUCGGAGUGCCUU..........................AACUGGCUGAGACCGUUUAUUCGGGAUCCGCGGAACCUGAUCAGGCUAAUACCUGCGAAGGGAACAAGAGUUAAUCUGCU-AUC.................................................GCAUC.GCCUUUGC..GGC.GAU....................CG.UCuC.UUGCUU.CAUCC.GUCGUCU.GACAAGCCACGUCCUUAACUUUUUGGAACGAGCUAUGU
Esc.col_30_1 UUCUUGUCGGAGUGCCUU..........................AACUGGCUGAGACCGUUUAUUCGGGAUCCGCGGAACCUGAUCAGGCUAAUACCUGCGAAGGGAACAAGAGUUAAUCUGCU-AUC.................................................GCAUC.GCCCCUGC..GGC.GAU....................CG.UCuC.UUGCUU.CAUCC.GUCGUCU.GACAAGCCACGUCCUUAACUUUUUGGAAUGAGCUAUGUCUGCAACAAAAC
Esc.col_31_1 UUCUUGUCGGAGUGCCUU..........................AACUGGCUGAGACCGUUUAUUCGGGAUCCGCGGAACCUGAUCAGGCUAAUACCUGCGAAGGGAACAAGAGUUAAUCUGCU-AUC.................................................GCAUC.GCCUUUGC..GGC.GAU....................CG.UCuC.UUGCUU.CAUCC.GUCGUCU.GACAAGCCACGUCCUUAACUUUUUGGAAUGAGCUAUGUCUGCAACAAAAC
Esc.col_32_1 UUCUUGUCGGAGUGCCUU..........................AACUGGCUGAGACCGUUUAUUCGGGAUCCGCGGAACCUGAUCAGGCUAAUACCUGCGAAGGGAACAAGAGUUAAUCUGCU-AUC.................................................GCAUC.GCCCCUGC..GGC.GAU....................CG.UCuC.UUGCUU.CAUCC.GUCGUCU.GACAAGCCACGUCCUUAACUUUUUGGAAUGAGCUAUGUCUGCAACAAAAC
Esc.col_33_1 UUCUUGUCGGAGUGCCUU..........................AACUGGCUGAGACCGUUUAUUCGGGAUCCGCGGAACCUGAUCAGGCUAAUACCUGCGAAGGGAACAAGAGUUAAUCUGCU-AUC.................................................GCAUC.GCCUUUGC..GGC.GAU....................CG.UCuC.UUGCUU.CAUCC.GUCGUCU.GACAAGCCACGUCCUUAACUUUUUGGAACGAGCUAUGUCUGCAACAAAAC
Esc.col_34_1 UUCUUGUCGGAGUGCCUU..........................AACUGGCUGAGACCGUUUAUUCGGGAUCCGCGGAACCUGAUCAGGCUAAUACCUGCGAAGGGAACAAGAGUUAAUCUGCU-AUC.................................................GCAUC.GCCUUUGC..GGC.GAU....................CG.UCuC.UUGCUU.CAUCC.GUCGUCU.GACAAGCCACGUCCUUAACUUUUUGGAACGAGCUAUGUCUGCAACAAAAC
Esc.col_35_1 UUCUUGUCGGAGUGCCUU..........................AACUGGCUGAGACCGUUUAUUCGGGAUCCGCGGAACCUGAUCAGGCUAAUACCUGCGAAGGGAACAAGAGUUAAUCUGCU-AUC.................................................GCAUC.GCCUUUGC..GGC.GAU....................CG.UCuC.UUGCUU.CAUCC.GUCGUCU.GACAAGCCACGUCCUUAACUUUUUGGAAUGAGCUAUGUCUGCAACAAAAC
Esc.col_36_1 UUCUUGUCGGAGUGCCUU..........................AACUGGCUGAGACCGUUUAUUCGGGAUCCGCGGAACCUGAUCAGGCUAAUACCUGCGAAGGGAACAAGAGUUAAUCUGCU-AUC.................................................GCAUC.GCCUUUGC..GGC.GAU....................CG.UCuC.UUGCUU.CAUCC.GUCGUCU.GACAAGCCACGUCCUUAACUUUUUGGAACGAGCUAUGUCUGCAACAAAAC
Esc.col_37_1 UUCUUGUCGGAGUGCCUU..........................AACUGGCUGAGACCGUUUAUUCGGGAUCCGCGGAACCUGAUCAGGCUAAUACCUGCGAAGGGAACAAGAGUUAAUCUGCU-AUC.................................................GCAUC.GCCUUUGC..GGC.GAU....................CG.UCuC.UUGCUU.CAUCC.GUCGUCU.GACAAGCCACGUCCUUAACUUUUUGGAAUGAGCUAUGUCUGUAACAAAAC
Esc.col_38_1 UUCUUGUCGGAGUGCCUU..........................AACUGGCUGAGACCGUUUAUUCGGGAUCCGCGGAACCUGAUCAGGCUAAUACCUGCGAAGGGAACAAGAGUUAAUCUGCU-AUC.................................................GCAUC.GCCUUUGC..GGC.GAU....................CG.UCuC.UUGCUU.CAUCC.GUCGUCU.GACAAGCCACGUCCUUAACUUUUUGGAAUGAGCUAUGUCUGCAACAAAAC
Esc.col_39_1 UUCUUGUCGGAGUGCCUU..........................AACUGGCUGAGACCGUUUAUUCGGGAUCCGCGGAACCUGAUCAGGCUAAUACCUGCGAAGGGAACAAGAGUUAAUCUGCU-AUC.................................................GCAUC.GCCCCUGC..GGC.GAU....................CG.UCuC.UUGCUU.CAUCC.GUCGUCU.GACAAGCCACGUCCUUAACUUUUUGGAAUGAGCUAUGUCUGCAACAAAAC
Esc.col_40_1 UUCUUGUCGGAGUGCCUU..........................AACUGGCUGAGACCGUUUAUUCGGGAUCCGCGGAACCUGAUCAGGCUAAUACCUGCGAAGGGAACAAGAGUUAAUCUGCU-AUC.................................................GCAUC.GCCUUUGC..GGC.GAU....................CG.UCuC.UUGCUU.CAUCC.GUCGUCU.GACAAGCCACGUCCUUAACUUUUUGGAACGAGCUAUGU
Esc.col_41_1 UUCUUGUCGGAGUGCCUU..........................AACUGGCUGAGACCGUUUAUUCGGGAUCCGCGGAACCUGAUCAGGCUAAUACCUGCGAAGGGAACAAGAGUUAAUCUGCU-AUC.................................................GCAUC.GCCUUUGC..GGC.GAU....................CG.UCuC.UUGCUU.CAUCC.GUCGUCU.GACAAGCCACGUCCUUAACUUUUUGGAAUGAGCUAUGUCUGCAACAAAAC
Esc.col_42_1 UUCUUGUCGGAGUGCCUU..........................AACUGGCUGAGACCGUUUAUUCGGGAUCCGCGGAACCUGAUCAGGCUAAUACCUGCGAAGGGAACAAGAGUUAAUCUGCU-AUC.................................................GCAUC.GCCCCUGC..GGC.GAU....................CG.UCuC.UUGCUU.CAUCC.GUCGUCU.GACAAGCCACGUCCUUAACUUUUUGGAAUGAGCUAUGUCUGCAACAAAAC
Esc.col_43_1 UUCUUGUCGGAGUGCCUU..........................AACUGGCUGAGACCGUUUAUUCGGGAUCCGCGGAACCUGAUCAGGCUAAUACCUGCGAAGGGAACAAGAGUUAAUCUGCU-AUC.................................................GCAUC.GCCUUUGC..GGC.GAU....................CG.UCuC.UUGCUU.CAUCC.GUCGUCU.GACAAGCCACGUCCUUAACUUUUUGGAAUGAGCUAUGUCUGCAACAAAAC
Esc.col_44_1 UUCUUGUCGGAGUGCCUU..........................AACUGGCUGAGACCGUUUAUUCGGGAUCCGCGGAACCUGAUCAGGCUAAUACCUGCGAAGGGAACAAGAGUUAAUCUGCU-AUC.................................................GCAUC.GCCCCUGC..GGC.GAU....................CG.UCuC.UUGCUU.CAUCC.GUCGUCU.GACAAGCCACGUCCUUAACUUUUUGGAAUGAGCUAUGUCUGCAACAAAAC
Esc.col_45_1 UUCUUGUCGGAGUGCCUU..........................AACUGGCUGAGACCGUUUAUUCGGGAUCCGCGGAACCUGAUCAGGCUAAUACCUGCGAAGGGAACAAGAGUUAAUCUGCU-AUC.................................................GCAUC.GCCUUUGC..GGC.GAU....................CG.UCuC.UUGCUU.CAUCC.GUCGUCU.GACAAGCCACGUCCUUAACUUUUUGGAAUGAGCUAUGUCUGCAACAAAAC
Esc.col_46_1 UUCUUGUCGGAGUGCCUU..........................AACUGGCUGAGACCGUUUAUUCGGGAUCCGCGGAACCUGAUCAGGCUAAUACCUGCGAAGGGAACAAGAGUUAAUCUGCU-AUC.................................................GCAUC.GCCUUUGC..GGC.GAU....................CG.UCuC.UUGCUU.CAUCC.GUCGUCU.GACAAGCCACGUCCUUAACUUUUUGGAAUGAGCUAUGUCUGCAACAAAAC
Esc.col_47_1 UUCUUGUCGGAGUGCCUU..........................AACUGGCUGAGACCGUUUAUUCGGGAUCCGCGGAACCUGAUCAGGCUAAUACCUGCGAAGGGAACAAGAGUUAAUCUGCU-AUC.................................................GCAUC.GCCUUUGC..GGC.GAU....................CG.UCuC.UUGCUU.CAUCC.GUCGUCU.GACAAGCCACGUCCUUAACUUUUUGGAAUGAGCUAUGUCUGCAACAAAAC
Esc.col_48_1 UUCUUGUCGGAGUGCCUU..........................AACUGGCUGAGACCGUUUAUUCGGGAUCCGCGGAACCUGAUCAGGCUAAUACCUGCGAAGGGAACAAGAGUUAAUCUGCU-AUC.................................................GCAUC.GCCUUUGC..GGC.GAU....................CG.UCuC.UUGCUU.CAUCC.GUCGUCU.GACAAGCCACGUCCUUAACUUUUUGGAAUGAGCUAUGUCUGCAACAAAAC
Esc.col_49_1 UUCUUGUCGGAGUGCCUU..........................AACUGGCUGAGACCGUUUAUUCGGGAUCCGCGGAACCUGAUCAGGCUAAUACCUGCGAAGGGAACAAGAGUUAAUCUGCU-AUC.................................................GCAUC.GCCCCUGC..GGC.GAU....................CG.UCuC.UUGCUU.CAUCC.GUCGUCU.GACAAGCCACGUCCUUAACUUUUUGGAAUGAGCUAUGUCUGCAACAAAAC
#=GC SS_cons ::[[[[[[[[[,,<<<<_..........................___>>>>,<<--<<<______>>>-->>((((((,<<<---<<<<______>>>>--->>><<<<<<<-<--------------.................................................---<<.<<<_____..>>>.>>-....................--.->.>.>>>->>.>,))).)-))]]].]]]]]]:::::::::::
#=GC RF aUCuuGuCGGaGUGCCuu..........................aAaaGGCUGaGACcGuuAAuuCgGGAuCcgcgGAACCUGAUCaGGuUAAuACCuGCGaAGGGaAcAAGAGuaAaucugcUcAuc.................................................aaAgC.Gccuuuac..ggC.Gcu....................ca.UC.C.UUgcUu.CaUCc.gacguCC.GaCaaGuaauuuuUuCu
//

## Sheet: Alignement(annotated)
#
#=GF	1
#=GF this file contains hits with the best E-values; the hits have the best E-values (less than 10E-30)
			Anti-P1
Ent.clo_1_1		UU	CUUGUCGGA	GU	GCC	C	Agugu.................gaaagCAC	GGGC	U	GA	GA	CCG	UUAAUU	CGG	GA	UC	CG	CGGA	A	CCU	GAU	CAGG	UUAAUA	CCUG	CGA	AGG	G	A	A	C	AA	G	A	G	UCACACUGCU-GUU.................................................GUA	U	C	.	GCC	CCUGA..	GGU	.	G	A	U....................CU.U	C	u	C	.
Ent.sp._1_1		UU	CUUGUCGGA	GU	GCC	C	Agugcg................uaagc--C	GGGC	U	GA	GA	CCG	UUAAUU	CGG	GA	UC	CG	CGGA	A	CCU	GAU	CAGG	CUAAUA	CCUG	CGA	AGG	G	A	A	C	AA	G	A	G	UCAAUCUGCU-GUU.................................................GUA	U	C	.	GCC	UCU-G..	GGC	.	G	A	U....................CA.C	C	u	C	.
Ent.asb_1_1		UU	CUUGUCGGA	GU	GCC	C	Agcguuug............caaaaac-GC	GGGC	U	GA	GA	CCG	UUAAUU	CGG	GA	UC	CG	CGGA	A	CCU	GAU	CAGG	CUAAUA	CCUG	CGA	AGG	G	A	A	C	AA	G	A	G	UCACACUGCU-GUU.................................................GUA	U	C	.	GCC	CCA-G..	GGC	.	G	A	U....................CU.C	C	u	C	.
Ent.clo_2_1		UU	CUUGUCGGA	GU	GCC	C	Agugu.................gcaagCAC	GGGC	U	GA	GA	CCG	UUAAUU	CGG	GA	UC	CG	CGGA	A	CCU	GAU	CAGG	CUAAUA	CCUG	CGA	AGG	G	A	A	C	AA	G	A	G	UCACACUGCU-GUU.................................................GUA	U	C	.	GCC	CCCAG..	GGC	.	G	A	U....................CC.U	C	u	C	.
Pan.sp._1_1		UU	CUUGUCGGA	GU	GCC	C	A..........................UUU	GGGC	U	GA	GA	CCG	UUAAUU	CGG	GA	UC	CG	CGGA	A	CCU	GAU	CAGG	UUAGUA	CCUG	CGA	AGG	G	A	A	C	AA	G	A	G	UAAA------UAUC.................................................ACA	G	C	c	GGC	ACCUG.c	GCC	.	-	-	-...................gUU.U	C	u	G	.
Pan.ana_1_1		AU	CUUGUCGGA	GU	GCC	U	A..........................--A	GGGC	U	GA	GA	CCG	UUAAUU	CGG	GA	UC	CG	CGGA	A	CCU	GAU	CAGG	UUAGAA	CCUG	CGA	AGG	G	A	A	C	AA	G	A	G	UAAAUUUAUACGGU.................................................A--	C	G	.	CCA	CCGAA..	UGG	.	U	G	Ucag..............cagUG.C	C	.	G	.
Dic.dad_2_1		AU	CUUGUCGGA	GU	GCC	C	Aacaagccu..........uauggcgc-GU	GGGC	U	GA	GA	CCG	UUAAUU	CGG	GA	UC	CG	CGGA	A	CCU	GAU	CAGG	UUAAGA	CCUG	CGA	AGG	G	A	A	C	AA	G	A	G	UAAUUAUAUU----gccagccccaggcgcaacgcucacguugucgccgcaaccgcaaggcucc---	A	C	.	GCC	ACAUU..	GCC	.	G	U	Ugccaacgg...gucagcaucCA.G	C	.	C	a
Ser.sp._1_1		AU	CUUGUCGGA	GU	GCC	U	Agcgcugauuugc.ucaucaaauuggc--C	GGGC	U	GA	GA	CCG	UUAAUU	CGG	GA	UC	CG	CGGA	A	CCU	GAU	CGGG	UUAAUA	CCUG	CGA	AGG	G	A	A	C	AA	G	A	G	UAAUCUAUC-----gccacuggcagggc....................uucccgaacggggauACU	C	C	.	GCC	UUGCC..	GGC	.	C	A	G....................UA.U	C	.	A	.
Ser.ply_1_1		AU	CUUGUCGGA	GU	GCC	U	Agcgcugauuugc.ucaucaaauuggc--C	GGGC	U	GA	GA	CCG	UUAAUU	CGG	GA	UC	CG	CGGA	A	CCU	GAU	CGGG	UUAAUA	CCUG	CGA	AGG	G	A	A	C	AA	G	A	G	UAAUCUAUC-----gccacuggcagggc....................uucccgaacggggauACU	C	C	.	GCC	UUGCC..	GGC	.	C	A	G....................UA.U	C	.	A	.
Ser.sp._2_1		AU	CUUGUCGGA	GU	GCC	U	Agcgcugauuugc.ucaucaaauuggc--C	GGGC	U	GA	GA	CCG	UUAAUU	CGG	GA	UC	CG	CGGA	A	CCU	GAU	CGGG	UUAAUA	CCUG	CGA	AGG	G	A	A	C	AA	G	A	G	UAAUCUAUC-----gccacuggcagggc....................uucccgaacggggauACU	C	C	.	GCC	UUGCC..	GGC	.	C	A	G....................UA.U	C	.	A	.
Erw.bil_1_1		UU	CUUGUCGGA	GU	GCC	C	U..........................UAG	GGGC	U	GA	GA	CCG	UUAAUU	CGG	GA	UC	CG	CGGA	A	CCU	GAU	CAGG	UUAGUA	CCUG	CGA	AGG	G	A	A	C	AA	G	A	G	UAAAUCUUCA--GU.................................................--G	A	C	.	GGU	GUGGA..	UCC	.	G	A	Ccauuuu........cacaccCU.G	C	g	C	.
Ser.pro_1_1		AU	CUUGUCGGA	GU	GCC	U	Agcgccugauuuguucaucaaauuggc--C	GGGC	U	GA	GA	CCG	UUAAUU	CGG	GA	UC	CG	CGGA	A	CCU	GAU	CGGG	UUAAUA	CCUG	CGA	AGG	G	A	A	C	AA	G	A	G	UAAUCUAUC-----gccacaggcag...........................gugaccccgau---	U	U	.	GGG	AUAAU..	CCC	.	G	C	Uuugcc.........ggccagCA.U	C	.	A	.
Cro.tur_1_1		AU	CUUGUCGGA	GU	GCC	C	Agugc.................gcgagCAC	GGGC	U	GA	GA	CCG	UUAAUU	CGG	GA	UC	CG	CGGA	A	CCU	GAU	CAGG	UUAAUA	CCUG	CGA	AGG	G	A	A	C	AA	G	A	G	UAAUUCCAAUUUGCcccgcucagggugc.....................uguuucgcccugag---	A	C	.	CCU	CUC-C..	AGG	.	G	U	Gcgcgg.........gcgcaCG.C-	.	.	C	a
Ent.aer_1_1		AU	CUUGUCGGA	GU	GCC	U	Auuuuccacgcga..acgcugaaguggAAA	GGGC	U	GA	GA	CCG	UUUAUU	CGG	GA	UC	CG	CGGA	A	CCU	GAU	CAGG	CUAAUA	CCUG	CGA	AGG	G	A	A	C	AA	G	A	G	UAAA-CUGCUGGUC.................................................GCA	C	C	u	GCC	CGUUCcg	GGC	u	G	G	Uc..................gCA.U	C	u	G	.
Cit.kos_1_1		AU	CUUGUCGGA	GU	GCC	G	Ugugu.................gaaaaCAC	GGGC	U	GA	GA	CCG	UUAAUU	CGG	GA	UC	CG	CGGA	A	CCU	GAU	CAGG	CUAAUA	CCUG	CGA	AGG	G	A	A	C	AA	G	A	G	UAAACUGCUUUAUG.................................................CGU	C	A	.	ACC	UGUAC..	GG-	.	-	G	Caac..............gcgCA.U	C	.	C	a
Esc.col_1_1		UU	CUUGUCGGA	GU	GCC	U	U..........................AAC	GGGC	U	GA	GA	CCG	UUUAUU	CGG	GA	UC	CG	CGGA	A	CCU	GAU	CAGG	CUAAUA	CCUG	CGA	AGG	G	A	A	C	AA	G	A	G	UUAAUCUGCU-AUC.................................................GCA	U	C	.	GCC	CCUGC..	GGC	.	G	A	U....................CG.U	C	u	C	.
Esc.col_2_1		UU	CUUGUCGGA	GU	GCC	U	U..........................AAC	GGGC	U	GA	GA	CCG	UUUAUU	CGG	GA	UC	CG	CGGA	A	CCU	GAU	CAGG	CUAAUA	CCUG	CGA	AGG	G	A	A	C	AA	G	A	G	UUAAUCUGCU-AUC.................................................GCA	U	C	.	GCC	UUUGC..	GGC	.	G	A	U....................CG.U	C	u	C	.
Shi.dys_1_1		UU	CUUGUCGGA	GU	GCC	U	U..........................AAC	GGGC	U	GA	GA	CCG	UUUAUU	CGG	GA	UC	CG	CGGA	A	CCU	GAU	CAGG	CUAAUA	CCUG	CGA	AGG	G	A	A	C	AA	G	A	G	UUAAUCUGCU-AUC.................................................GCA	U	C	.	GCC	UUUGC..	GGC	.	G	A	U....................CG.U	C	u	C	.
Esc.col_3_1		UU	CUUGUCGGA	GU	GCC	U	U..........................AAC	GGGC	U	GA	GA	CCG	UUUAUU	CGG	GA	UC	CG	CGGA	A	CCU	GAU	CAGG	CUAAUA	CCUG	CGA	AGG	G	A	A	C	AA	G	A	G	UUAAUCUGCU-AUC.................................................GCA	U	C	.	GCC	UUUGC..	GGC	.	G	A	U....................CG.U	C	u	C	.
Shi.fle_1_1		UU	CUUGUCGGA	GU	GCC	U	U..........................AAC	GGGC	U	GA	GA	CCG	UUUAUU	CGG	GA	UC	CG	CGGA	A	CCU	GAU	CAGG	CUAAUA	CCUG	CGA	AGG	G	A	A	C	AA	G	A	G	UUAAUCUGCU-AUC.................................................GCA	U	C	.	GCC	UUUGC..	GGC	.	G	A	U....................CG.U	C	u	C	.
Cro.sak_1_1		AU	CUUGUCGGA	GU	GCC	C	Agugc.................gacagCAC	GGGC	U	GA	GA	CCG	UUAAUU	CGG	GA	UC	CG	CGGA	A	CCU	GAU	CAGG	UUAAUA	CCUG	CGA	AGG	G	A	A	C	AA	G	A	G	UAAUUCCAUUUUGCcccgcucagggugucguu............ucgcccugaugcccuguuaAGG	G	U	.	GCC	----C.g	GGC	.	G	C	A....................CG.C	C	.	A	.
Esc.col_4_1		UU	CUUGUCGGA	GU	GCC	U	U..........................AAC	GGGC	U	GA	GA	CCG	UUUAUU	CGG	GA	UC	CG	CGGA	A	CCU	GAU	CAGG	CUAAUA	CCUG	CGA	AGG	G	A	A	C	AA	G	A	G	UUAAUCUGCU-AUC.................................................GCA	U	C	.	GCC	UUUGC..	GGC	.	G	A	U....................CG.U	C	u	C	.
Esc.fer_1_1		UU	CUUGUCGGA	GU	GCC	U	U..........................AAC	GGGC	U	GA	GA	CCG	UUUAUU	CGG	GA	UC	CG	CGGA	A	CCU	GAU	CAGG	CUAAUA	CCUG	CGA	AGG	G	A	A	C	AA	G	A	G	UUAAUCUGCU-AUC.................................................GCA	U	C	.	GCC	UUUGC..	GGC	.	G	A	U....................CG.U	C	u	C	.
Pan.ana_2_1		AU	CUUGUCGGA	GU	GCC	U	A..........................--A	GGGC	U	GA	GA	CCG	UUAAUU	CGG	GA	UC	CG	CGGA	A	CCU	GAU	CAGG	UUAGAA	CCUG	CGA	AGG	G	A	A	C	AA	G	A	G	UAAAUUUAUACGGU.................................................A--	C	G	.	CCA	CCGAA..	UGG	.	U	G	Ucag..............cagUG.C	C	.	G	.
Shi.boy_1_1		UU	CUUGUCGGA	GU	GCC	U	U..........................AAC	GGGC	U	GA	GA	CCG	UUUAUU	CGG	GA	UC	CG	CGGA	A	CCU	GAU	CAGG	CUAAUA	CCUG	CGA	AGG	G	A	A	C	AA	G	A	G	UUAAUCUGCU-AUC.................................................GCA	U	C	.	GCC	UUUGC..	GGC	.	G	A	U....................CG.U	C	u	C	.
Esc.col_5_1		UU	CUUGUCGGA	GU	GCC	U	U..........................AAC	GGGC	U	GA	GA	CCG	UUUAUU	CGG	GA	UC	CG	CGGA	A	CCU	GAU	CAGG	CUAAUA	CCUG	CGA	AGG	G	A	A	C	AA	G	A	G	UUAAUCUGCU-AUC.................................................GCA	U	C	.	GCC	CCUGC..	GGC	.	G	A	U....................CG.U	C	u	C	.
Esc.col_6_1		UU	CUUGUCGGA	GU	GCC	U	U..........................AAC	GGGC	U	GA	GA	CCG	UUUAUU	CGG	GA	UC	CG	CGGA	A	CCU	GAU	CAGG	CUAAUA	CCUG	CGA	AGG	G	A	A	C	AA	G	A	G	UUAAUCUGCU-AUC.................................................GCA	U	C	.	GCC	UUUGC..	GGC	.	G	A	U....................CG.U	C	u	C	.
Esc.col_7_1		UU	CUUGUCGGA	GU	GCC	U	U..........................AAC	GGGC	U	GA	GA	CCG	UUUAUU	CGG	GA	UC	CG	CGGA	A	CCU	GAU	CAGG	CUAAUA	CCUG	CGA	AGG	G	A	A	C	AA	G	A	G	UUAAUCUGCU-AUC.................................................GCA	U	C	.	GCC	UUUGC..	GGC	.	G	A	U....................CG.U	C	u	C	.
Esc.col_8_1		UU	CUUGUCGGA	GU	GCC	U	U..........................AAC	GGGC	U	GA	GA	CCG	UUUAUU	CGG	GA	UC	CG	CGGA	A	CCU	GAU	CAGG	CUAAUA	CCUG	CGA	AGG	G	A	A	C	AA	G	A	G	UUAAUCUGCU-AUC.................................................GCA	U	C	.	GCC	CCUGC..	GGC	.	G	A	U....................CG.U	C	u	C	.
Esc.col_9_1		UU	CUUGUCGGA	GU	GCC	U	U..........................AAC	GGGC	U	GA	GA	CCG	UUUAUU	CGG	GA	UC	CG	CGGA	A	CCU	GAU	CAGG	CUAAUA	CCUG	CGA	AGG	G	A	A	C	AA	G	A	G	UUAAUCUGCU-AUC.................................................GCA	U	C	.	GCC	UUUGC..	GGC	.	G	A	U....................CG.U	C	u	C	.
Shi.fle_2_1		UU	CUUGUCGGA	GU	GCC	U	U..........................AAC	GGGC	U	GA	GA	CCG	UUUAUU	CGG	GA	UC	CG	CGGA	A	CCU	GAU	CAGG	CUAAUA	CCUG	CGA	AGG	G	A	A	C	AA	G	A	G	UUAAUCUGCU-AUC.................................................GCA	U	C	.	GCC	UUUGC..	GGC	.	G	A	U....................CG.U	C	u	C	.
Esc.col_10_1		UU	CUUGUCGGA	GU	GCC	U	U..........................AAC	GGGC	U	GA	GA	CCG	UUUAUU	CGG	GA	UC	CG	CGGA	A	CCU	GAU	CAGG	CUAAUA	CCUG	CGA	AGG	G	A	A	C	AA	G	A	G	UUAAUCUGCU-AUC.................................................GCA	U	C	.	GCC	UUUGC..	GGC	.	G	A	U....................CG.U	C	u	C	.
Esc.col_11_1		UU	CUUGUCGGA	GU	GCC	U	U..........................AAC	GGGC	U	GA	GA	CCG	UUUAUU	CGG	GA	UC	CG	CGGA	A	CCU	GAU	CAGG	CUAAUA	CCUG	CGA	AGG	G	A	A	C	AA	G	A	G	UUAAUCUGCU-AUC.................................................GCA	U	C	.	GCC	CCUGC..	GGC	.	G	A	U....................CG.U	C	u	C	.
Shi.boy_2_1		UU	CUUGUCGGA	GU	GCC	U	U..........................AAC	GGGC	U	GA	GA	CCG	UUUAUU	CGG	GA	UC	CG	CGGA	A	CCU	GAU	CAGG	CUAAUA	CCUG	CGA	AGG	G	A	A	C	AA	G	A	G	UUAAUCUGCU-AUC.................................................GCA	U	C	.	GCC	UUUGC..	GGC	.	G	A	U....................CG.U	C	u	C	.
Shi.fle_3_1		UU	CUUGUCGGA	GU	GCC	U	U..........................AAC	GGGC	U	GA	GA	CCG	UUUAUU	CGG	GA	UC	CG	CGGA	A	CCU	GAU	CAGG	CUAAUA	CCUG	CGA	AGG	G	A	A	C	AA	G	A	G	UUAAUCUGCU-AUC.................................................GCA	U	C	.	GCC	UUUGC..	GGC	.	G	A	U....................CG.U	C	u	C	.
Esc.col_12_1		UU	CUUGUCGGA	GU	GCC	U	U..........................AAC	GGGC	U	GA	GA	CCG	UUUAUU	CGG	GA	UC	CG	CGGA	A	CCU	GAU	CAGG	CUAAUA	CCUG	CGA	AGG	G	A	A	C	AA	G	A	G	UUAAUCUGCU-AUC.................................................GCA	U	C	.	GCC	CCUGC..	GGC	.	G	A	U....................CG.U	C	u	C	.
Esc.col_13_1		UU	CUUGUCGGA	GU	GCC	U	U..........................AAC	GGGC	U	GA	GA	CCG	UUUAUU	CGG	GA	UC	CG	CGGA	A	CCU	GAU	CAGG	CUAAUA	CCUG	CGA	AGG	G	A	A	C	AA	G	A	G	UUAAUCUGCU-AUC.................................................GCA	U	C	.	GCC	UUUGC..	GGC	.	G	A	U....................CG.U	C	u	C	.
Esc.col_14_1		UU	CUUGUCGGA	GU	GCC	U	U..........................AAC	GGGC	U	GA	GA	CCG	UUUAUU	CGG	GA	UC	CG	CGGA	A	CCU	GAU	CAGG	CUAAUA	CCUG	CGA	AGG	G	A	A	C	AA	G	A	G	UUAAUCUGCU-AUC.................................................GCA	U	C	.	GCC	UUUGC..	GGC	.	G	A	U....................CG.U	C	u	C	.
Shi.fle_4_1		UU	CUUGUCGGA	GU	GCC	U	U..........................AAC	GGGC	U	GA	GA	CCG	UUUAUU	CGG	GA	UC	CG	CGGA	A	CCU	GAU	CAGG	CUAAUA	CCUG	CGA	AGG	G	A	A	C	AA	G	A	G	UUAAUCUGCU-AUC.................................................GCA	U	C	.	GCC	UUUGC..	GGC	.	G	A	U....................CG.U	C	u	C	.
Esc.col_15_1		UU	CUUGUCGGA	GU	GCC	U	U..........................AAC	GGGC	U	GA	GA	CCG	UUUAUU	CGG	GA	UC	CG	CGGA	A	CCU	GAU	CAGG	CUAAUA	CCUG	CGA	AGG	G	A	A	C	AA	G	A	G	UUAAUCUGCU-AUC.................................................GCA	U	C	.	GCC	UUUGC..	GGC	.	G	A	U....................CG.U	C	u	C	.
Esc.col_16_1		UU	CUUGUCGGA	GU	GCC	U	U..........................AAC	GGGC	U	GA	GA	CCG	UUUAUU	CGG	GA	UC	CG	CGGA	A	CCU	GAU	CAGG	CUAAUA	CCUG	CGA	AGG	G	A	A	C	AA	G	A	G	UUAAUCUGCU-AUC.................................................GCA	U	C	.	GCC	CCUGC..	GGC	.	G	A	U....................CG.U	C	u	C	.
Esc.col_17_1		UU	CUUGUCGGA	GU	GCC	U	U..........................AAC	GGGC	U	GA	GA	CCG	UUUAUU	CGG	GA	UC	CG	CGGA	A	CCU	GAU	CAGG	CUAAUA	CCUG	CGA	AGG	G	A	A	C	AA	G	A	G	UUAAUCUGCU-AUC.................................................GCA	U	C	.	GCC	CCUGC..	GGC	.	G	A	U....................CG.U	C	u	C	.
Esc.col_18_1		UU	CUUGUCGGA	GU	GCC	U	U..........................AAC	GGGC	U	GA	GA	CCG	UUUAUU	CGG	GA	UC	CG	CGGA	A	CCU	GAU	CAGG	CUAAUA	CCUG	CGA	AGG	G	A	A	C	AA	G	A	G	UUAAUCUGCU-AUC.................................................GCA	U	C	.	GCC	CCUGC..	GGC	.	G	A	U....................CG.U	C	u	C	.
Esc.col_19_1		UU	CUUGUCGGA	GU	GCC	U	U..........................AAC	GGGC	U	GA	GA	CCG	UUUAUU	CGG	GA	UC	CG	CGGA	A	CCU	GAU	CAGG	CUAAUA	CCUG	CGA	AGG	G	A	A	C	AA	G	A	G	UUAAUCUGCU-AUC.................................................GCA	U	C	.	GCC	UUUGC..	GGC	.	G	A	U....................CG.U	C	u	C	.
Shi.son_1_1		UU	CUUGUCGGA	GU	GCC	U	U..........................AAC	GGGC	U	GA	GA	CCG	UUUAUU	CGG	GA	UC	CG	CGGA	A	CCU	GAU	CAGG	CUAAUA	CCUG	CGA	AGG	G	A	A	C	AA	G	A	G	UUAAUCUGCU-AUC.................................................GCA	U	C	.	GCC	UUUGC..	GGC	.	G	A	U....................CG.U	C	u	C	.
Pan.ana_3_1		AU	CUUGUCGGA	GU	GCC	U	A..........................--A	GGGC	U	GA	GA	CCG	UUAAUU	CGG	GA	UC	CG	CGGA	A	CCU	GAU	CAGG	UUAGAA	CCUG	CGA	AGG	G	A	A	C	AA	G	A	G	UAAAUUUAUACGGU.................................................A--	C	G	.	CCA	CCGAA..	UGG	.	U	G	Ucag..............cagUG.C	C	.	G	.
Esc.col_20_1		UU	CUUGUCGGA	GU	GCC	U	U..........................AAC	GGGC	U	GA	GA	CCG	UUUAUU	CGG	GA	UC	CG	CGGA	A	CCU	GAU	CAGG	CUAAUA	CCUG	CGA	AGG	G	A	A	C	AA	G	A	G	UUAAUCUGCU-AUC.................................................GCA	U	C	.	GCC	UUUGC..	GGC	.	G	A	U....................CG.U	C	u	C	.
Esc.col_21_1		UU	CUUGUCGGA	GU	GCC	U	U..........................AAC	GGGC	U	GA	GA	CCG	UUUAUU	CGG	GA	UC	CG	CGGA	A	CCU	GAU	CAGG	CUAAUA	CCUG	CGA	AGG	G	A	A	C	AA	G	A	G	UUAAUCUGCU-AUC.................................................GCA	U	C	.	GCC	UUUGC..	GGC	.	G	A	U....................CG.U	C	u	C	.
Esc.col_22_1		UU	CUUGUCGGA	GU	GCC	U	U..........................AAC	GGGC	U	GA	GA	CCG	UUUAUU	CGG	GA	UC	CG	CGGA	A	CCU	GAU	CAGG	CUAAUA	CCUG	CGA	AGG	G	A	A	C	AA	G	A	G	UUAAUCUGCU-AUC.................................................GCA	U	C	.	GCC	CCUGC..	GGC	.	G	A	U....................CG.U	C	u	C	.
Esc.col_23_1		UU	CUUGUCGGA	GU	GCC	U	U..........................AAC	GGGC	U	GA	GA	CCG	UUUAUU	CGG	GA	UC	CG	CGGA	A	CCU	GAU	CAGG	CUAAUA	CCUG	CGA	AGG	G	A	A	C	AA	G	A	G	UUAAUCUGCU-AUC.................................................GCA	U	C	.	GCC	CCUGC..	GGC	.	G	A	U....................CG.U	C	u	C	.
Ent.lig_1_1		AU	CUUGUCGGA	GU	GCC	C	A..........................GUU	GGGC	U	GA	GA	CCG	UUUAUU	CGG	GA	UC	CG	CGGA	A	CCU	GAU	CAGG	CUAAUA	CCUG	CGA	AGG	G	A	A	C	AA	G	A	G	UAACACUGCU-GCU.................................................GUA	U	C	.	GCC	UUC-U..	GGC	.	G	A	Uc..................uCG.C	C	u	C	.
Esc.col_24_1		UU	CUUGUCGGA	GU	GCC	U	U..........................AAC	GGGC	U	GA	GA	CCG	UUUAUU	CGG	GA	UC	CG	CGGA	A	CCU	GAU	CAGG	CUAAUA	CCUG	CGA	AGG	G	A	A	C	AA	G	A	G	UUAAUCUGCU-AUC.................................................GCA	U	C	.	GCC	UUUGC..	GGC	.	G	A	U....................CG.U	C	u	C	.
Esc.col_25_1		UU	CUUGUCGGA	GU	GCC	U	U..........................AAC	GGGC	U	GA	GA	CCG	UUUAUU	CGG	GA	UC	CG	CGGA	A	CCU	GAU	CAGG	CUAAUA	CCUG	CGA	AGG	G	A	A	C	AA	G	A	G	UUAAUCUGCU-AUC.................................................GCA	U	C	.	GCC	UUUGC..	GGC	.	G	A	U....................CG.U	C	u	C	.
Esc.col_26_1		UU	CUUGUCGGA	GU	GCC	U	U..........................AAC	GGGC	U	GA	GA	CCG	UUUAUU	CGG	GA	UC	CG	CGGA	A	CCU	GAU	CAGG	CUAAUA	CCUG	CGA	AGG	G	A	A	C	AA	G	A	G	UUAAUCUGCU-AUC.................................................GCA	U	C	.	GCC	CCUGC..	GGC	.	G	A	U....................CG.U	C	u	C	.
Esc.col_27_1		UU	CUUGUCGGA	GU	GCC	U	U..........................AAC	GGGC	U	GA	GA	CCG	UUUAUU	CGG	GA	UC	CG	CGGA	A	CCU	GAU	CAGG	CUAAUA	CCUG	CGA	AGG	G	A	A	C	AA	G	A	G	UUAAUCUGCU-AUC.................................................GCA	U	C	.	GCC	UUUGC..	GGC	.	G	A	U....................CG.U	C	u	C	.
Esc.col_28_1		UU	CUUGUCGGA	GU	GCC	U	U..........................AAC	GGGC	U	GA	GA	CCG	UUUAUU	CGG	GA	UC	CG	CGGA	A	CCU	GAU	CAGG	CUAAUA	CCUG	CGA	AGG	G	A	A	C	AA	G	A	G	UUAAUCUGCU-AUC.................................................GCA	U	C	.	GCC	UUUGC..	GGC	.	G	A	U....................CG.U	C	u	C	.
Esc.col_29_1		UU	CUUGUCGGA	GU	GCC	U	U..........................AAC	GGGC	U	GA	GA	CCG	UUUAUU	CGG	GA	UC	CG	CGGA	A	CCU	GAU	CAGG	CUAAUA	CCUG	CGA	AGG	G	A	A	C	AA	G	A	G	UUAAUCUGCU-AUC.................................................GCA	U	C	.	GCC	UUUGC..	GGC	.	G	A	U....................CG.U	C	u	C	.
Esc.col_30_1		UU	CUUGUCGGA	GU	GCC	U	U..........................AAC	GGGC	U	GA	GA	CCG	UUUAUU	CGG	GA	UC	CG	CGGA	A	CCU	GAU	CAGG	CUAAUA	CCUG	CGA	AGG	G	A	A	C	AA	G	A	G	UUAAUCUGCU-AUC.................................................GCA	U	C	.	GCC	CCUGC..	GGC	.	G	A	U....................CG.U	C	u	C	.
Esc.col_31_1		UU	CUUGUCGGA	GU	GCC	U	U..........................AAC	GGGC	U	GA	GA	CCG	UUUAUU	CGG	GA	UC	CG	CGGA	A	CCU	GAU	CAGG	CUAAUA	CCUG	CGA	AGG	G	A	A	C	AA	G	A	G	UUAAUCUGCU-AUC.................................................GCA	U	C	.	GCC	UUUGC..	GGC	.	G	A	U....................CG.U	C	u	C	.
Esc.col_32_1		UU	CUUGUCGGA	GU	GCC	U	U..........................AAC	GGGC	U	GA	GA	CCG	UUUAUU	CGG	GA	UC	CG	CGGA	A	CCU	GAU	CAGG	CUAAUA	CCUG	CGA	AGG	G	A	A	C	AA	G	A	G	UUAAUCUGCU-AUC.................................................GCA	U	C	.	GCC	CCUGC..	GGC	.	G	A	U....................CG.U	C	u	C	.
Esc.col_33_1		UU	CUUGUCGGA	GU	GCC	U	U..........................AAC	GGGC	U	GA	GA	CCG	UUUAUU	CGG	GA	UC	CG	CGGA	A	CCU	GAU	CAGG	CUAAUA	CCUG	CGA	AGG	G	A	A	C	AA	G	A	G	UUAAUCUGCU-AUC.................................................GCA	U	C	.	GCC	UUUGC..	GGC	.	G	A	U....................CG.U	C	u	C	.
Esc.col_34_1		UU	CUUGUCGGA	GU	GCC	U	U..........................AAC	GGGC	U	GA	GA	CCG	UUUAUU	CGG	GA	UC	CG	CGGA	A	CCU	GAU	CAGG	CUAAUA	CCUG	CGA	AGG	G	A	A	C	AA	G	A	G	UUAAUCUGCU-AUC.................................................GCA	U	C	.	GCC	UUUGC..	GGC	.	G	A	U....................CG.U	C	u	C	.
Esc.col_35_1		UU	CUUGUCGGA	GU	GCC	U	U..........................AAC	GGGC	U	GA	GA	CCG	UUUAUU	CGG	GA	UC	CG	CGGA	A	CCU	GAU	CAGG	CUAAUA	CCUG	CGA	AGG	G	A	A	C	AA	G	A	G	UUAAUCUGCU-AUC.................................................GCA	U	C	.	GCC	UUUGC..	GGC	.	G	A	U....................CG.U	C	u	C	.
Esc.col_36_1		UU	CUUGUCGGA	GU	GCC	U	U..........................AAC	GGGC	U	GA	GA	CCG	UUUAUU	CGG	GA	UC	CG	CGGA	A	CCU	GAU	CAGG	CUAAUA	CCUG	CGA	AGG	G	A	A	C	AA	G	A	G	UUAAUCUGCU-AUC.................................................GCA	U	C	.	GCC	UUUGC..	GGC	.	G	A	U....................CG.U	C	u	C	.
Esc.col_37_1		UU	CUUGUCGGA	GU	GCC	U	U..........................AAC	GGGC	U	GA	GA	CCG	UUUAUU	CGG	GA	UC	CG	CGGA	A	CCU	GAU	CAGG	CUAAUA	CCUG	CGA	AGG	G	A	A	C	AA	G	A	G	UUAAUCUGCU-AUC.................................................GCA	U	C	.	GCC	UUUGC..	GGC	.	G	A	U....................CG.U	C	u	C	.
Esc.col_38_1		UU	CUUGUCGGA	GU	GCC	U	U..........................AAC	GGGC	U	GA	GA	CCG	UUUAUU	CGG	GA	UC	CG	CGGA	A	CCU	GAU	CAGG	CUAAUA	CCUG	CGA	AGG	G	A	A	C	AA	G	A	G	UUAAUCUGCU-AUC.................................................GCA	U	C	.	GCC	UUUGC..	GGC	.	G	A	U....................CG.U	C	u	C	.
Esc.col_39_1		UU	CUUGUCGGA	GU	GCC	U	U..........................AAC	GGGC	U	GA	GA	CCG	UUUAUU	CGG	GA	UC	CG	CGGA	A	CCU	GAU	CAGG	CUAAUA	CCUG	CGA	AGG	G	A	A	C	AA	G	A	G	UUAAUCUGCU-AUC.................................................GCA	U	C	.	GCC	CCUGC..	GGC	.	G	A	U....................CG.U	C	u	C	.
Esc.col_40_1		UU	CUUGUCGGA	GU	GCC	U	U..........................AAC	GGGC	U	GA	GA	CCG	UUUAUU	CGG	GA	UC	CG	CGGA	A	CCU	GAU	CAGG	CUAAUA	CCUG	CGA	AGG	G	A	A	C	AA	G	A	G	UUAAUCUGCU-AUC.................................................GCA	U	C	.	GCC	UUUGC..	GGC	.	G	A	U....................CG.U	C	u	C	.
Esc.col_41_1		UU	CUUGUCGGA	GU	GCC	U	U..........................AAC	GGGC	U	GA	GA	CCG	UUUAUU	CGG	GA	UC	CG	CGGA	A	CCU	GAU	CAGG	CUAAUA	CCUG	CGA	AGG	G	A	A	C	AA	G	A	G	UUAAUCUGCU-AUC.................................................GCA	U	C	.	GCC	UUUGC..	GGC	.	G	A	U....................CG.U	C	u	C	.
Esc.col_42_1		UU	CUUGUCGGA	GU	GCC	U	U..........................AAC	GGGC	U	GA	GA	CCG	UUUAUU	CGG	GA	UC	CG	CGGA	A	CCU	GAU	CAGG	CUAAUA	CCUG	CGA	AGG	G	A	A	C	AA	G	A	G	UUAAUCUGCU-AUC.................................................GCA	U	C	.	GCC	CCUGC..	GGC	.	G	A	U....................CG.U	C	u	C	.
Esc.col_43_1		UU	CUUGUCGGA	GU	GCC	U	U..........................AAC	GGGC	U	GA	GA	CCG	UUUAUU	CGG	GA	UC	CG	CGGA	A	CCU	GAU	CAGG	CUAAUA	CCUG	CGA	AGG	G	A	A	C	AA	G	A	G	UUAAUCUGCU-AUC.................................................GCA	U	C	.	GCC	UUUGC..	GGC	.	G	A	U....................CG.U	C	u	C	.
Esc.col_44_1		UU	CUUGUCGGA	GU	GCC	U	U..........................AAC	GGGC	U	GA	GA	CCG	UUUAUU	CGG	GA	UC	CG	CGGA	A	CCU	GAU	CAGG	CUAAUA	CCUG	CGA	AGG	G	A	A	C	AA	G	A	G	UUAAUCUGCU-AUC.................................................GCA	U	C	.	GCC	CCUGC..	GGC	.	G	A	U....................CG.U	C	u	C	.
Esc.col_45_1		UU	CUUGUCGGA	GU	GCC	U	U..........................AAC	GGGC	U	GA	GA	CCG	UUUAUU	CGG	GA	UC	CG	CGGA	A	CCU	GAU	CAGG	CUAAUA	CCUG	CGA	AGG	G	A	A	C	AA	G	A	G	UUAAUCUGCU-AUC.................................................GCA	U	C	.	GCC	UUUGC..	GGC	.	G	A	U....................CG.U	C	u	C	.
Esc.col_46_1		UU	CUUGUCGGA	GU	GCC	U	U..........................AAC	GGGC	U	GA	GA	CCG	UUUAUU	CGG	GA	UC	CG	CGGA	A	CCU	GAU	CAGG	CUAAUA	CCUG	CGA	AGG	G	A	A	C	AA	G	A	G	UUAAUCUGCU-AUC.................................................GCA	U	C	.	GCC	UUUGC..	GGC	.	G	A	U....................CG.U	C	u	C	.
Esc.col_47_1		UU	CUUGUCGGA	GU	GCC	U	U..........................AAC	GGGC	U	GA	GA	CCG	UUUAUU	CGG	GA	UC	CG	CGGA	A	CCU	GAU	CAGG	CUAAUA	CCUG	CGA	AGG	G	A	A	C	AA	G	A	G	UUAAUCUGCU-AUC.................................................GCA	U	C	.	GCC	UUUGC..	GGC	.	G	A	U....................CG.U	C	u	C	.
Esc.col_48_1		UU	CUUGUCGGA	GU	GCC	U	U..........................AAC	GGGC	U	GA	GA	CCG	UUUAUU	CGG	GA	UC	CG	CGGA	A	CCU	GAU	CAGG	CUAAUA	CCUG	CGA	AGG	G	A	A	C	AA	G	A	G	UUAAUCUGCU-AUC.................................................GCA	U	C	.	GCC	UUUGC..	GGC	.	G	A	U....................CG.U	C	u	C	.
Esc.col_49_1		UU	CUUGUCGGA	GU	GCC	U	U..........................AAC	GGGC	U	GA	GA	CCG	UUUAUU	CGG	GA	UC	CG	CGGA	A	CCU	GAU	CAGG	CUAAUA	CCUG	CGA	AGG	G	A	A	C	AA	G	A	G	UUAAUCUGCU-AUC.................................................GCA	U	C	.	GCC	CCUGC..	GGC	.	G	A	U....................CG.U	C	u	C	.
#=GC SS_cons		::	[[[[[[[[[	,,	<<<	<	_..........................___	>>>>	,	<<	--	<<<	______	>>>	--	>>	((	((((	,	<<<	---	<<<<	______	>>>>	---	>>>	<	<	<	<	<<	<	<	<	--------------.................................................---	<	<	.	<<<	_____..	>>>	.	>	>	-....................--.-	>	.	>	.
#=GCSS_cons		aU	CuuGuCGGa	GU	GCC	u	u..........................aAa	aGGC	U	GA	GA	CcG	uuAAuu	CgG	GA	uC	cg	cgGA	A	CCU	GAU	CaGG	uUAAuA	CCuG	CGa	AGG	G	a	A	c	AA	G	A	G	uaAaucugcUcAuc.................................................aaA	g	C	.	Gcc	uuuac..	ggC	.	G	c	u....................ca.U	C	.	C	.
//
[truncated: 20 more columns]
